# Supplementary material for: Bioactive Compounds in Infant Formula and Their Effects on Infant Nutrition and Health: A Systematic Literature Review
Source: Int J Food Sci. 2021 May 14;2021:8850080. doi: 10.1155/2021/8850080 (PMC8140835; doi:10.1155/2021/8850080)
Supplement: Supplementary Materials — can be found at (link to manuscript tracking). Table S1: biological functions of bioactive compounds and recommendations to marketed infant formulas (regulated and unregulated compounds). Table S2: main clinical findings related to the enrichment of infant formulas with bioactive compounds and their effects on infant health. [file 8850080.f1.zip]

Archive with 2 entries (2 files):
- Table S1 - Supplementary file_Biological functions of bioactive compounds.docx
- Table S2 - Supplementary file_Main clinical findings.docx
